# Supplementary material for: Identification of a BACH1 lung cancer signature: A novel tool for understanding BACH1 biology and identifying new inhibitors
Source: Redox Biol. 2025 Jul 23;85:103789. doi: 10.1016/j.redox.2025.103789 (PMC12314328; doi:10.1016/j.redox.2025.103789)
Supplement: Multimedia component 2 [file mmc2.xlsx]

## Sheet: Sheet1
Gene Symbol	shrunkenLog2FC LungKO/LungWT	padj LungWT-LungKO
HTRA3	3.76	1e-300
HMOX1	2.72	1e-300
ZNF469	2.48	1e-300
NRCAM	1.4	1.10327e-292
COL1A1	1.07	1.87847e-36
KCNE4	1.05	5.42264e-25
CDH6	0.94	2.46151e-19
FTH1	0.86	1.10507e-90
SERPINE2	0.84	8.18437e-66
GLP2R	0.77	1.16245e-27
COL4A6	0.76	1.78466e-80
GREM1	0.74	9.01849e-12
GCLM	0.73	3.98041e-80
KCNH1	0.71	6.53701e-12
COL16A1	0.7	1.25477e-17
TIPARP	0.7	3.30307e-24
COL4A5	0.69	1.28268e-73
LOXL2	0.66	2.25639e-87
TRIML2	0.66	1.6111e-24
DAAM2	0.65	7.883e-11
C1QTNF6	0.64	3.57697e-32
SYT13	0.64	8.22002e-55
NPR3	0.63	8.56001e-43
P4HA3	0.63	3.4382e-29
SPARC	0.62	1.36539e-08
OXCT1	0.61	2.72235e-09
SLC40A1	0.6	1.10781e-12
ZFPM1	0.59	9.8812e-11
IGFBP3	0.58	8.13712e-43
EEF1A2	0.58	4.51611e-46
VIPR1	0.58	1.97287e-07
PELI2	0.58	3.69067e-12
CH17-360D5.1	0.58	1.13962e-26
WNT5A	0.57	1.14676e-07
IFI16	0.56	7.08641e-07
CDH11	0.55	7.78703e-11
LRRN2	0.55	1.17298e-14
ROR1	0.54	2.61083e-13
CYP1B1	0.53	3.43094e-30
NPY4R	0.53	4.72077e-29
MB	0.53	1.54051e-06
MCC	0.53	5.18381e-08
LINC00284	0.53	1.59178e-08
GPC1	0.52	3.56981e-27
CTSL	0.52	1.21419e-43
CDH2	0.52	9.64858e-14
HIPK2	0.52	1.53903e-19
UGT1A7	0.52	8.35472e-07
KRT4	0.52	5.26518e-12
CEMIP	0.51	2.45122e-08
AKR1C1	0.51	9.18616e-34
AKR1B1	0.51	2.03156e-52
SH3TC1	0.51	6.91666e-09
NOV	0.51	6.90069e-06
SRPX	0.51	3.06576e-07
CA12	0.51	2.04429e-49
EFEMP1	0.5	1.03259e-20
PDE8B	0.5	1.59302e-11
BDNF	0.5	1.8267e-15
CYP26B1	0.49	7.78144e-18
DOCK10	0.49	1.25859e-17
COL5A2	0.49	2.4923e-42
ATOH8	0.49	1.95506e-06
NCALD	0.49	7.49272e-10
FAM196B	0.48	3.3419e-05
CTSD	0.48	5.00358e-29
FN1	0.48	1.87619e-21
TBXAS1	0.48	8.27822e-06
PLAU	0.48	2.27958e-23
FAM198B	0.48	3.25638e-07
DHRS9	0.48	2.72706e-05
SRPX2	0.47	1.41256e-05
C1R	0.47	1.08781e-13
LXN	0.47	4.22893e-12
STRA6	0.47	3.3368e-21
SLC48A1	0.46	6.21763e-27
NFATC2	0.46	2.65172e-05
LOC645553	0.46	8.70501e-12
NCAM1	0.46	5.64679e-05
LGALS3BP	0.45	1.61611e-35
ZNF548	0.45	9.40882e-06
CBLN2	0.45	5.62808e-05
C1orf21	0.44	1.84381e-06
SLC16A7	0.44	4.32059e-05
SH3BP2	0.44	1.8688e-07
LINC01279	0.44	0.00017723
MIR100HG	0.44	3.01095e-07
SFMBT2	0.44	4.03136e-09
RARRES1	0.44	3.48653e-06
FAM114A2	0.43	8.0848e-09
NALCN	0.43	9.06835e-07
NRG2	0.43	9.49575e-05
NLRC5	0.43	9.12795e-06
TCF4	0.43	2.41113e-07
AHRR	0.43	9.08228e-05
ST8SIA4	0.43	3.95047e-09
GABRB3	0.43	2.50919e-37
CHST15	0.42	6.53777e-09
C1S	0.42	1.54654e-18
GFRA1	0.42	4.45567e-05
CES1	0.42	1.40796e-06
BDKRB2	0.42	4.70641e-10
AMBP	0.42	0.000309077
HTRA1	0.41	4.53674e-16
C6orf141	0.41	5.11859e-07
BOC	0.41	0.000363939
SERPINB7	0.41	0.000578211
DOK4	0.41	1.49006e-14
LINC00673	0.41	6.81646e-07
PLCXD3	0.41	4.46621e-05
CYP3A5	0.41	3.0142e-05
ITGBL1	0.4	1.57657e-08
GBP3	0.4	0.000468487
EPHX1	0.4	1.74223e-23
PCYOX1L	0.4	2.0748e-05
NCKAP5	0.4	1.43806e-05
SERPINB11	0.4	0.000814047
CCDC80	0.39	9.35256e-13
IGFBP1	0.39	1.75674e-07
CD99L2	0.39	1.65018e-25
P2RX6	0.39	0.000533923
NAV1	0.39	4.05026e-13
CYP1A1	0.39	0.00098074
ELL2	0.39	1.21434e-09
ATP7A	0.39	7.75478e-13
LGR6	0.39	2.41871e-05
AR	0.38	1.61776e-12
ETV1	0.38	6.66692e-05
FST	0.38	2.87801e-05
APOL6	0.38	8.7309e-06
NR1D2	0.38	1.10406e-09
LGALS1	0.38	1.21e-19
IFITM10	0.38	0.000566728
AKR1C2	0.38	8.01418e-40
DEPTOR	0.38	0.00185696
STAT4	0.38	5.59273e-06
LOC100130357	0.38	0.00157298
CA8	0.38	0.000179706
ANXA2P2	0.38	0.000467807
DNAJC12	0.38	1.78807e-05
C14orf132	0.38	6.71267e-05
DPYSL5	0.38	0.000146938
ST8SIA2	0.38	1.44313e-06
BRINP1	0.38	0.00193096
COL3A1	0.38	7.71164e-05
NAV3	0.37	1.78257e-05
S1PR3	0.37	1.48992e-09
EGR1	0.37	3.0142e-05
ARHGAP18	0.37	2.51854e-12
MAP2	0.37	0.00171209
CD22	0.37	0.00234349
B2M	0.37	3.70377e-17
CPS1	0.37	3.07159e-18
TNS2	0.37	1.76793e-14
TAPBPL	0.37	0.000944833
CXCL1	0.37	4.79306e-06
FADS3	0.37	1.47776e-10
ZMAT4	0.37	0.00246348
SERPINE1	0.36	0.000277673
ADAMTS15	0.36	1.18761e-05
SH3BP5	0.36	1.07602e-11
THSD4	0.36	1.91785e-26
GACAT2	0.36	0.000298435
SETBP1	0.36	0.000895627
SPATA41	0.36	0.00360175
DIO2	0.36	8.27822e-06
SMOC1	0.36	1.38276e-09
SULF2	0.36	4.58967e-08
RAB3IL1	0.35	0.000146151
TSC22D1	0.35	7.471e-22
AQP3	0.35	0.000378776
LINC01116	0.35	0.00517512
LRIG1	0.35	1.12691e-05
TIMP4	0.35	0.000445795
PLD5	0.35	0.00215434
SFRP1	0.35	3.28168e-13
ITPKB	0.35	5.92471e-05
FBN1	0.35	7.85655e-07
RAB31	0.35	4.76095e-11
SELENBP1	0.35	3.96088e-07
CCDC184	0.35	0.0010989
ULBP1	0.35	0.00313965
STK32B	0.35	9.63389e-11
LHX1	0.35	0.00161001
FCGBP	0.34	0.00090776
NDRG4	0.34	8.34048e-05
STAT1	0.34	2.19768e-24
EYA4	0.34	9.95509e-07
ARHGEF28	0.34	1.91124e-11
ADAM12	0.34	5.90752e-05
ADRA1D	0.34	0.00398294
VSTM2L	0.33	0.000575789
AKR1C3	0.33	2.27751e-31
IFIT1	0.33	0.00705216
ZNF841	0.33	0.0036727
ERMP1	0.33	9.00871e-17
GABRE	0.33	3.88745e-13
ADGRF4	0.33	0.00521104
BMP2	0.33	0.00496089
CHSY3	0.33	0.00780253
BST1	0.33	0.00013289
SLC22A4	0.33	0.00258124
PRDM1	0.33	0.00792085
SIAE	0.33	4.06839e-07
HNF4G	0.33	0.00934035
ITGA11	0.33	0.00701796
HBB	0.33	6.75287e-05
HGF	0.33	0.00984115
NR5A2	0.33	0.00263268
SLC7A11	0.32	3.77526e-14
MGST1	0.32	6.01464e-20
CXCL8	0.32	0.00151982
NEURL1B	0.32	7.2674e-05
TFPI	0.32	5.04646e-10
HEG1	0.32	8.21141e-06
FHL1	0.32	0.000103194
KIRREL	0.32	1.41017e-09
GLUL	0.32	0.000167069
UGT8	0.32	0.00974975
GABRA3	0.32	0.00586566
ARRDC3	0.32	1.53531e-08
TMEM92	0.32	0.0012741
POR	0.32	2.78666e-11
TNFRSF21	0.32	1.20137e-11
A1BG-AS1	0.32	0.00743869
ENPP4	0.32	0.0120304
MMP16	0.32	0.0121741
SLCO3A1	0.32	7.09667e-08
ALDH6A1	0.32	0.000394178
SSBP2	0.32	0.00556469
LOC101927136	0.32	0.00563569
CDH23	0.32	0.00758186
CACNA1G	0.32	0.00190991
SLC8A1	0.32	0.013098
NOVA1	0.32	0.00018095
HS6ST2	0.31	0.00794103
NQO2	0.31	1.26006e-08
SMPD1	0.31	0.000161457
ATP2B1	0.31	7.80364e-14
PLCD4	0.31	0.0145681
MCAM	0.31	1.92338e-05
HMGB3	0.31	2.65832e-14
SYNJ2	0.31	1.49127e-11
SEMA3E	0.31	0.0164024
ADGRG1	0.31	1.19859e-12
SP140L	0.31	0.00229072
EPHA4	0.31	0.0149387
CACNG6	0.31	0.0136451
BCL2L11	0.31	0.000582784
MCCC1	0.31	0.000315217
SAMD9	0.31	0.00241199
CLCN4	0.31	0.000270014
BMPER	0.31	0.0107139
CCDC28A	0.31	0.00255495
EFCAB13	0.31	0.0129524
JAM3	0.31	0.00144968
ZNF229	0.31	0.0059045
MMP2	0.31	0.0168802
PMAIP1	0.3	0.000842728
FAM49B	0.3	1.79619e-12
COL9A3	0.3	0.00798149
GATS	0.3	1.10038e-06
TBC1D7	0.3	7.91625e-05
SVEP1	0.3	2.11683e-09
KIAA1644	0.3	0.00554244
TREX1	0.3	0.000275103
ABLIM3	0.3	0.0088155
LPAR1	0.3	1.01485e-07
RAB37	0.3	0.022478
AP1S2	0.3	9.59191e-05
PRKCA	0.3	1.09473e-14
PPP1R3C	0.3	0.000217237
C1QTNF1	0.3	3.42815e-05
C10orf11	0.3	0.0214225
C8orf4	0.3	3.56277e-13
CYP4F12	0.3	0.00165138
GABRA5	0.3	5.11992e-13
SEL1L3	0.29	2.25588e-09
PSAP	0.29	1.57651e-22
CDC25B	0.29	2.15845e-20
GPRC5C	0.29	0.000345423
TNFRSF10D	0.29	1.54112e-06
NOL4L	0.29	6.11156e-06
CALHM2	0.29	0.0284648
BACH1	0.29	0.00018095
BCAT1	0.29	0.00136634
ZFP28	0.29	0.0135543
ARNT2	0.29	7.1254e-07
FBN2	0.29	3.50116e-06
UBE2L6	0.29	0.00198834
CLGN	0.29	0.00363141
LETM2	0.29	0.00296861
DKK3	0.29	0.00103468
GK	0.29	0.00625713
DOCK11	0.29	0.000167069
PLCB1	0.29	0.0154373
ARNTL	0.29	0.000921112
FMN1	0.29	0.000737941
ZNF304	0.29	0.0231815
GUCY1A2	0.29	0.0241931
LYNX1	0.29	0.00492677
SLC16A4	0.29	4.82695e-09
PDE3A	0.29	1.74962e-14
DDC	0.29	0.00433396
PLK2	0.28	4.7486e-07
ADAM19	0.28	0.0238705
ZNF160	0.28	0.00864559
ADGRG6	0.28	9.25172e-12
PDE4B	0.28	7.05612e-07
PRAF2	0.28	1.09355e-05
DMTN	0.28	7.34926e-09
AASS	0.28	0.0127216
EDNRA	0.28	0.0115669
EIF5AL1	0.28	0.0310292
AUTS2	0.28	0.00242407
SYBU	0.28	0.00259546
TRIM38	0.28	0.00130988
LINC01004	0.28	0.0197716
PREX1	0.28	0.000372316
PTHLH	0.28	0.0308705
MSC-AS1	0.28	0.0351338
BTBD11	0.28	2.12224e-08
SLC22A23	0.28	8.56266e-06
APOH	0.28	0.00534466
AXL	0.27	2.33596e-07
PYROXD2	0.27	0.00129214
SLIT2	0.27	0.0252152
FAM107B	0.27	1.64881e-13
CASP4	0.27	0.0185712
IFIT5	0.27	0.00130708
HIP1	0.27	1.77117e-08
TIMP1	0.27	2.91842e-12
GYG2	0.27	0.00151914
SUSD1	0.27	0.000207613
NRP1	0.27	5.29425e-14
FAM174B	0.27	0.0106118
DCP1B	0.27	0.00861965
FRG1JP	0.27	0.0492732
PKD1L2	0.27	0.0256439
SLC46A3	0.27	0.00278416
JAKMIP3	0.27	0.000623122
CDHR1	0.27	0.0410142
ATP8B4	0.27	0.0505005
ABCA12	0.27	0.0229363
NEFL	0.27	0.0022534
IGFBP5	0.27	0.0074671
PTGS2	0.26	1.84381e-06
FTL	0.26	2.87486e-14
PLOD2	0.26	9.25738e-11
ZMYM3	0.26	1.15653e-08
APBB1	0.26	0.000198304
RIC3	0.26	0.00701796
TUBA1A	0.26	1.08146e-10
CARF	0.26	0.0372907
MATN2	0.26	0.00226616
PLPP3	0.26	0.000112269
MAP1A	0.26	0.0064902
STK33	0.26	0.0611823
TP53	0.26	1.0617e-08
CD14	0.26	0.0574273
LOC100049716	0.26	0.0573207
SEMA4B	0.26	4.19538e-10
MTURN	0.26	0.0514462
EPHB3	0.26	0.0622403
ZSWIM5	0.26	0.0062557
GLRB	0.26	0.0505005
ELOVL6	0.26	0.000392379
ZNF585A	0.26	0.0412779
HIF1A	0.26	9.07178e-15
NBEA	0.26	4.59864e-05
FAM127C	0.26	0.0247823
SLC6A15	0.26	0.0170782
DHRS3	0.26	7.42315e-08
SALL1	0.26	0.0605873
LMO1	0.26	0.0556541
HYOU1	0.25	5.50628e-10
GGT5	0.25	0.0605873
CTSC	0.25	1.80658e-10
WIPI1	0.25	0.0252815
CLMP	0.25	0.00174424
GPAT3	0.25	2.16793e-06
CSF1	0.25	0.000705515
CDPF1	0.25	0.0204645
PTPRE	0.25	0.0698762
CXCL2	0.25	0.00380073
ABCA3	0.25	1.83407e-09
ARSJ	0.25	0.0023735
STS	0.25	0.0011083
MEGF8	0.25	5.07891e-07
HAS2	0.25	0.0571779
SCG5	0.25	0.0613704
C16orf45	0.25	2.20052e-06
ZNF585B	0.25	0.0579832
SSBP3	0.25	0.00429634
SMARCA2	0.25	1.48141e-05
ARPIN	0.25	5.30722e-07
LOC101927759	0.25	0.0719524
CCDC136	0.25	0.0293609
TARID	0.25	0.0646561
SLC2A1	0.25	2.73349e-12
ZNF175	0.25	0.018036
FKBP9	0.25	2.47094e-10
PBLD	0.25	0.0366912
DOCK2	0.25	0.0642351
RN7SL2	0.25	0.0242976
PRRT3	0.25	0.0622403
RN7SL1	0.25	0.0441619
RNF150	0.25	0.0786842
SSTR5-AS1	0.25	0.0101375
GABRQ	0.25	0.0621179
MMP7	0.25	0.00026054
NEAT1	0.24	1.23459e-12
SELENOT	0.24	5.16114e-07
FAM214A	0.24	0.0182903
P3H3	0.24	0.00670546
CABLES1	0.24	0.0110136
STAC	0.24	0.0820727
MOCS1	0.24	0.0718612
FAM171A1	0.24	0.0013837
LIX1L	0.24	0.000680161
CRIM1	0.24	3.40714e-09
MAP2K6	0.24	0.0174419
SIPA1L2	0.24	1.69727e-05
ANKRD6	0.24	0.0774473
MN1	0.24	0.00914425
ADGRE1	0.24	0.0468925
IL15	0.24	0.00319299
ZNF302	0.24	1.51703e-05
RASSF8	0.24	0.000143957
EXOC3L4	0.24	0.0970158
LRP12	0.24	8.0011e-05
PSMB8	0.24	0.0102217
BAHCC1	0.24	0.0289347
DPY19L3	0.24	5.33318e-06
AK5	0.24	0.0903399
SENP8	0.24	0.0974398
ZNF225	0.24	0.0410025
CRTC3	0.24	1.28962e-08
C14orf105	0.24	0.0829397
ELOVL4	0.24	0.0658666
HOXC13	0.24	0.0255219
APOD	0.24	0.0713352
HIST1H1C	0.23	0.00922604
IFIT3	0.23	0.110202
NAMPT	0.23	5.01713e-10
NUPR1	0.23	0.042343
SEMA3F	0.23	0.000231795
PBXIP1	0.23	0.00292501
MBNL2	0.23	0.00296991
SEC31B	0.23	0.0080142
MORC4	0.23	6.80429e-07
TBC1D8	0.23	2.37322e-05
SBK2	0.23	0.105754
SLC4A8	0.23	0.0992221
PARP14	0.23	4.75669e-05
ANTXR1	0.23	2.07996e-08
NRGN	0.23	0.106885
IFITM2	0.23	0.000813544
MALAT1	0.23	0.0189226
MANBA	0.23	0.00795691
WWTR1	0.23	2.6704e-10
TNS1	0.23	0.0126476
SNHG21	0.23	0.0432727
GDF11	0.23	0.0231643
CTSS	0.23	0.013801
PXMP2	0.23	0.00855804
PLA2G4A	0.23	2.88739e-05
SLC23A2	0.23	2.42721e-06
TSPYL4	0.23	0.0239224
SYNM	0.23	2.54728e-09
ACADSB	0.23	0.000202087
LOC102724094	0.23	0.109645
SLC22A17	0.23	0.0410142
FSTL4	0.23	0.0175777
LAMB4	0.23	0.01699
SLCO2B1	0.23	0.115595
PCSK1	0.23	0.0984466
NID1	0.23	0.110202
FES	0.23	0.115723
COL7A1	0.22	3.68988e-11
THBD	0.22	0.00241106
FOS	0.22	0.069465
PLD1	0.22	0.00105431
PPARA	0.22	0.0510025
CBLB	0.22	0.0170362
JMY	0.22	0.018472
SPATA20	0.22	7.06742e-06
ATP8B2	0.22	0.000106926
PI4K2A	0.22	0.00129406
LCORL	0.22	0.039001
LINC00963	0.22	0.05012
GBP2	0.22	0.108271
CFB	0.22	0.127444
RAB26	0.22	0.0322054
ADAM23	0.22	0.0063902
PARP10	0.22	0.146448
RAP1GAP	0.22	0.000437677
SLC9A3R2	0.22	0.00039175
ZNF432	0.22	0.134773
SLC16A3	0.22	0.00213589
ARSD	0.22	0.000279829
TIAM1	0.22	0.132211
PTK2B	0.22	0.000287965
MAGEH1	0.22	0.0613704
SMDT1	0.22	0.0274873
TMX4	0.22	2.55271e-06
WWC3	0.22	4.74894e-07
SH3BGRL	0.22	0.000290775
CDC42EP3	0.22	0.000372316
CPPED1	0.22	0.000140734
PPM1L	0.22	0.0640007
HIST2H2BE	0.22	0.134141
SCARB2	0.22	3.74011e-07
CRYL1	0.22	0.0837041
SLC44A5	0.22	0.132403
PKDCC	0.22	1.41256e-05
ANKRD50	0.22	0.00370565
COL5A1	0.22	0.000718988
LINC-PINT	0.22	0.0577883
NAP1L5	0.22	0.124623
UGDH	0.22	1.48992e-09
SMARCD3	0.22	0.001865
SLC29A3	0.22	0.0185054
ZNF641	0.22	0.0135516
ALDH7A1	0.22	2.74991e-07
CA13	0.22	0.140071
CEND1	0.22	0.120705
ZNF853	0.22	0.137728
TRPA1	0.22	0.128341
TP63	0.22	0.141985
SERPINA6	0.22	0.0964745
BMF	0.21	0.130865
FBXO32	0.21	0.160798
NR1D1	0.21	0.0199298
NUCB2	0.21	0.000272607
PDP1	0.21	0.0326581
PINK1	0.21	0.0020507
SEMA3A	0.21	0.000114284
NAV2	0.21	0.00935802
RPH3AL	0.21	0.00219094
RRAGD	0.21	0.165528
NRIP1	0.21	6.98911e-06
TOX2	0.21	0.0894915
PNPLA8	0.21	0.00372462
PAPLN	0.21	0.149242
STX8	0.21	0.00754857
MEIS2	0.21	0.00900182
DIP2C	0.21	0.00458599
GPX8	0.21	2.73096e-05
ACLY	0.21	1.38621e-12
ZSCAN26	0.21	0.0762026
RFTN1	0.21	0.0984196
TMEM106B	0.21	1.08724e-05
ZNF616	0.21	0.172875
SLC25A42	0.21	0.157014
PCDHGB1	0.21	0.15636
ZNF607	0.21	0.0789707
CTSF	0.21	0.00319729
UBL3	0.21	0.0211596
SLC5A11	0.21	0.154732
TGFBI	0.21	2.09023e-14
CD226	0.21	0.151357
QPCT	0.21	0.0161669
ZNF227	0.21	0.0204482
TSHZ1	0.21	0.0215177
TMEM67	0.21	0.0541985
CFAP46	0.21	0.155075
SGK2	0.21	0.0355737
FAM63A	0.21	0.0585319
ZNF197	0.21	0.115247
PCED1B	0.21	0.000300926
ABCC2	0.21	1.39538e-08
ATP10D	0.21	0.0898758
DNM3	0.21	0.0833927
ZNF772	0.21	0.145813
AKR1B15	0.21	0.00373452
MAP7D2	0.21	0.0216303
UNC5D	0.21	0.000109784
HAVCR1	0.21	5.30258e-05
TMOD1	0.21	0.127742
PRKD1	0.21	0.0530582
PDE1A	0.21	0.103047
CRMP1	0.21	0.0528259
ALAS1	0.2	2.70431e-06
SMIM14	0.2	0.00149157
KLHL24	0.2	0.155027
SEL1L	0.2	5.55548e-07
TGFBR2	0.2	5.63403e-08
IQSEC2	0.2	0.00120471
ANGPT1	0.2	0.146673
OLFML2A	0.2	0.0203052
TGFB2	0.2	0.000131068
TRIM16L	0.2	2.10436e-07
RIPK4	0.2	0.00542187
FOXRED2	0.2	4.82096e-06
ZC4H2	0.2	0.171209
RAB27A	0.2	0.0430953
CCNB3	0.2	0.201597
TSPAN3	0.2	4.672e-08
TIGD7	0.2	0.171426
FAIM	0.2	0.0511483
TPPP	0.2	0.136309
ANTXR2	0.2	0.193957
FAM234A	0.2	0.000215848
CYP2U1	0.2	0.147669
VEZF1	0.2	3.36395e-05
ZNF613	0.2	0.198742
LYPD1	0.2	0.186482
GRIK2	0.2	0.0275679
SPRY1	0.2	0.176775
BTC	0.2	0.207931
MUT	0.2	0.0174683
STC2	0.2	0.00602291
NIPAL3	0.2	0.0182493
CASP7	0.2	0.00448185
TANC2	0.2	0.00236891
DTWD1	0.2	0.0194016
ACSM3	0.2	0.118526
PSME1	0.2	1.16699e-05
RND3	0.2	0.0041294
ZNF418	0.2	0.17115
NREP	0.2	0.0554688
GORAB	0.2	0.105721
LOC101927021	0.2	0.118064
GALNT7	0.2	0.000167207
EDEM3	0.2	0.000963019
SUSD6	0.2	0.0142716
SNTB1	0.2	0.151803
CCZ1	0.2	0.0112489
ESAM	0.2	0.184177
PDK3	0.2	0.00315021
RNF157	0.2	0.0590032
SLC35A5	0.2	0.0029507
WAC-AS1	0.2	0.0204042
REV3L	0.2	0.00234359
ZNF529	0.2	0.161699
TRAM2	0.2	3.72219e-05
MED12L	0.2	0.182984
ZNF773	0.2	0.15243
KITLG	0.2	0.0143235
CRISPLD2	0.2	0.194655
MALL	0.2	7.53429e-05
LOC642515	0.2	0.172419
RHBDL2	0.2	0.11343
CADM1	0.2	0.00328118
WISP2	0.2	0.00249359
SERPINB3	0.2	0.0394687
AQP7	0.2	0.179312
CDKN3	0.19	0.00176509
LTBP3	0.19	0.092316
SLC16A2	0.19	0.102656
HS2ST1	0.19	0.00105283
GAA	0.19	0.00089965
KLC4	0.19	0.104682
LURAP1L	0.19	0.114277
SLC33A1	0.19	0.0019864
SORT1	0.19	0.000623438
TOB1	0.19	0.000373891
ADAMTS17	0.19	NA
IGFBPL1	0.19	0.0685114
TIMP2	0.19	5.72554e-06
ENC1	0.19	0.000155405
RAB27B	0.19	0.00140522
ST3GAL5	0.19	0.000944833
RBMXL1	0.19	0.101152
DAP	0.19	5.15642e-06
NRSN2	0.19	4.53958e-05
HSPB8	0.19	0.124488
IFITM3	0.19	0.123204
APOL1	0.19	0.112905
GALNT5	0.19	0.0719524
LINC00638	0.19	0.208898
CLIP3	0.19	0.194258
GALNT1	0.19	1.91663e-06
TNFRSF11A	0.19	0.122926
MAGT1	0.19	7.77536e-05
COLQ	0.19	0.23097
EVA1C	0.19	0.00181864
ZMAT3	0.19	0.0381371
ZNF350	0.19	0.220305
CRACR2A	0.19	0.194258
CROT	0.19	0.035385
PAIP2B	0.19	0.221973
ZFHX3	0.19	0.00156811
SGCB	0.19	0.00176469
POGLUT1	0.19	0.00846736
ADAM15	0.19	1.0961e-05
USP30	0.19	0.109599
MYOM3	0.19	0.15243
DDIT4L	0.19	0.149242
ZNF780B	0.19	0.0212336
SCPEP1	0.19	0.00443889
PARP9	0.19	0.0250448
ITGB1	0.19	1.76398e-08
FNDC3A	0.19	0.000387017
PCDHB8	0.19	0.230715
SMPDL3A	0.19	0.236595
ADAMTS16	0.19	0.230842
FAM149B1	0.19	0.0514926
C11orf45	0.19	0.177473
PKD2	0.19	0.000654188
ZFP37	0.19	0.223429
ZNF559	0.19	0.13456
FZD6	0.19	0.000850321
LIFR-AS1	0.19	0.142427
CREG1	0.19	6.56311e-06
NPTXR	0.19	0.0135152
ZNF530	0.19	0.160666
KCNAB2	0.19	0.0394101
LINC01503	0.19	0.200603
LINC00887	0.19	0.216843
RASSF10	0.19	0.219601
ARX	0.19	0.217757
TOX3	0.19	0.143776
PITX2	0.19	0.218844
FGFR2	0.19	0.206636
CRIP1	0.19	0.0887646
AKR1C4	0.19	0.188731
NR0B1	0.19	0.026192
EMP1	0.18	0.0569628
SEMA3B	0.18	0.0168626
TM7SF2	0.18	0.0643598
ERAP1	0.18	0.00657683
ITGB2-AS1	0.18	0.281831
PC	0.18	0.00643182
LOC100288152	0.18	0.167394
NR3C1	0.18	2.05871e-06
DDIT3	0.18	0.147707
CTSO	0.18	0.247695
SPIN4	0.18	0.0361541
SCMH1	0.18	0.0266657
COL12A1	0.18	0.000735211
SEC24D	0.18	0.00874649
TSKU	0.18	1.9182e-05
SYNE1	0.18	0.0184629
AKT3	0.18	0.000644732
ARID5B	0.18	0.253206
G6PC3	0.18	2.20943e-05
RNF24	0.18	0.00979713
LUCAT1	0.18	0.0930983
ANKRA2	0.18	0.122337
KLF12	0.18	0.250612
NPTN	0.18	4.49502e-07
ZNF624	0.18	0.212884
NPAS2	0.18	8.13566e-06
FOXO3	0.18	0.0718762
LPCAT1	0.18	2.94086e-05
GCLC	0.18	3.37245e-06
FBXO38	0.18	0.00515173
EVA1A	0.18	0.234657
NFIA	0.18	0.0399355
ZNF561-AS1	0.18	0.250257
ZNF827	0.18	0.0924412
CATSPER1	0.18	0.218688
GALK2	0.18	0.0253754
RASA3	0.18	0.0948441
KCNQ3	0.18	0.171426
URB1-AS1	0.18	0.217876
ASAP3	0.18	0.145747
GOLGA8H	0.18	0.2267
ERLIN1	0.18	2.2618e-05
C9orf3	0.18	0.000608917
PCDHGA6	0.18	0.121447
LINC00337	0.18	0.241346
C19orf54	0.18	0.00459581
C10orf90	0.18	0.214771
ADGRG2	0.18	0.00436633
DHRS13	0.18	0.117261
THAP8	0.18	0.175934
VDR	0.18	0.112415
LOC100129534	0.18	0.271781
TOB2P1	0.18	0.219757
CD47	0.18	0.00404424
ZNF765	0.18	0.092257
CMC4	0.18	0.178944
LINC00888	0.18	0.225608
ANK2	0.18	0.189957
TCTA	0.18	0.00998034
ATF6B	0.18	0.00084105
HERC6	0.18	0.119306
ZNF490	0.18	0.245722
LRRIQ1	0.18	0.261674
ZNF544	0.18	0.106826
CCDC163	0.18	0.233748
ZNF606	0.18	0.269005
TRNT	0.18	0.13607
TRNL1	0.18	0.11653
BTG1	0.18	0.0014099
CAPN10-AS1	0.18	0.271709
LOC101927481	0.18	0.14391
TMEM263	0.18	0.00751139
SLC35E3	0.18	0.0252161
SLC24A1	0.18	0.0484473
DGKG	0.18	0.021673
ADAMTS10	0.18	0.0271394
ALX4	0.18	0.257528
CPLX2	0.18	3.4793e-05
UTY	0.18	0.135754
NOS1	0.18	0.14065
VWA5A	0.18	0.25551
KCNJ2	0.18	0.27222
FBXO30	0.17	0.0104749
STAT2	0.17	0.0145834
CUTC	0.17	0.0101779
ZFP36L1	0.17	3.55943e-05
SQSTM1	0.17	6.29294e-06
ABCC3	0.17	2.91239e-05
BCKDHA	0.17	0.00129014
NEDD8	0.17	0.00105632
BTN3A1	0.17	0.205608
GLG1	0.17	6.98911e-06
TUBG2	0.17	0.0143253
DUSP10	0.17	0.325601
MAP3K12	0.17	0.0047182
STIM2	0.17	0.0565782
ADI1	0.17	0.000252571
ZMAT1	0.17	0.287539
CAMK2D	0.17	0.0081238
MPC1	0.17	0.204531
LINC00909	0.17	0.223667
CDK19	0.17	0.0617373
RAB13	0.17	0.000963576
L1CAM	0.17	0.0250742
DERL3	0.17	0.166612
NAP1L2	0.17	0.272575
SYT12	0.17	0.117711
KIF18A	0.17	0.012293
CREB3L4	0.17	0.121595
PRSS3	0.17	0.236924
SCAMP5	0.17	0.0113435
RAB40B	0.17	0.274732
TIGD2	0.17	0.151803
MAST4	0.17	0.0942067
GPRASP1	0.17	0.287252
LOC730102	0.17	0.071674
NSF	0.17	0.00141129
PTGER4	0.17	0.314525
PCMTD1	0.17	0.0950294
NA	0.17	0.271975
FXYD5	0.17	7.28694e-05
ZNF45	0.17	0.0375636
CCDC113	0.17	0.114764
BBS9	0.17	0.196225
VASN	0.17	0.297037
CCDC103	0.17	0.231959
NECTIN3	0.17	0.0265863
PAX9	0.17	0.266395
KCNN4	0.17	0.00376482
PLCE1	0.17	0.0334154
EXTL2	0.17	0.0731134
SESN1	0.17	0.2011
IL1R1	0.17	0.0034076
CCDC77	0.17	0.0459939
TMEM2	0.17	1.08463e-05
THUMPD3-AS1	0.17	0.150698
C6orf89	0.17	0.000968748
TMEM173	0.17	0.247695
EXT2	0.17	2.73063e-05
CXCL3	0.17	0.208003
MIR5047	0.17	0.0862331
PIK3R1	0.17	0.0573573
ZNF252P	0.17	0.0245951
SLC22A3	0.17	0.000200951
CASC4	0.17	0.000224315
LNPEP	0.17	0.0219619
SLC12A2	0.17	0.000556629
NMNAT1	0.17	0.216644
RPS6KA5	0.17	0.304241
VAMP1	0.17	0.0236571
ADAM10	0.17	8.55715e-05
ARAP3	0.17	0.0477592
TMEM192	0.17	0.0507513
THAP2	0.17	0.311709
GGPS1	0.17	0.0236525
EMC3	0.17	0.000741403
ZNF41	0.17	0.0707904
LINC00094	0.17	0.0834205
ZNF234	0.17	0.148302
ZNF226	0.17	0.0994551
ZC3H10	0.17	0.198955
HKR1	0.17	0.0826389
ASPH	0.17	6.16965e-08
ERGIC1	0.17	2.09733e-06
TRAM1L1	0.17	0.252005
RPL13AP5	0.17	0.20185
LAMP2	0.17	0.000206197
SPTY2D1	0.17	0.00282489
PARVA	0.17	0.00059853
LINC01355	0.17	0.317663
IFI27L2	0.17	0.247797
NOMO1	0.17	0.000109133
S100A13	0.17	0.00661399
TTC30A	0.17	0.185554
FBXO4	0.17	0.208253
LINC00473	0.17	0.00465014
SPOP	0.17	0.0129303
PCDHGA7	0.17	0.3102
MDGA2	0.17	NA
TUBA3FP	0.17	0.28639
CCDC33	0.17	0.308482
PCDHGA2	0.17	0.281176
NXPH1	0.17	NA
CHRDL2	0.17	0.308482
ZNF285	0.17	0.316378
ABCC8	0.17	0.308482
PAX7	0.17	0.119223
NQO1	0.16	1.46745e-07
CALCOCO1	0.16	0.0892472
AGR2	0.16	0.00115106
SGK223	0.16	0.00163916
APP	0.16	1.46646e-06
TRIB3	0.16	0.000888562
PJA2	0.16	0.00429651
TTC3	0.16	7.98319e-05
ASAH1	0.16	0.000283176
ATP8B1	0.16	0.0624424
GNS	0.16	4.89553e-06
TOR3A	0.16	0.000451305
PLA2G4C	0.16	0.335209
ALDH3A1	0.16	0.00130708
LHFPL2	0.16	0.00124091
ZC3H12C	0.16	0.0599892
PIGK	0.16	0.0161669
FBXL20	0.16	0.0984196
RASSF2	0.16	0.00251253
KIAA1468	0.16	0.0134879
INPP4B	0.16	0.0974918
PHGDH	0.16	0.0306307
BTD	0.16	0.028697
PRTFDC1	0.16	0.154287
NLGN2	0.16	0.013395
CCDC69	0.16	0.360474
NCSTN	0.16	0.000955838
ACCS	0.16	0.0197577
LINC00893	0.16	0.283867
CTSZ	0.16	4.30682e-05
CCNJL	0.16	0.0285627
CYB5A	0.16	0.0214225
INIP	0.16	0.123204
ZNF37BP	0.16	0.0796378
BCAP29	0.16	0.0341328
BBS10	0.16	0.13456
C14orf159	0.16	0.0512342
F8A1	0.16	0.0359043
PBX1	0.16	3.70107e-05
GAS7	0.16	0.327878
EXOG	0.16	0.0805088
CRHR1-IT1	0.16	0.308247
CAPS	0.16	0.325354
FAM216A	0.16	0.090642
MECOM	0.16	0.147939
MYLIP	0.16	0.240819
SMYD3	0.16	0.110664
KMT2E-AS1	0.16	0.310361
EME1	0.16	0.0452471
PRRT3-AS1	0.16	0.287249
CLSTN1	0.16	1.53472e-05
FAM105A	0.16	0.33205
OSBPL7	0.16	0.0378072
PAPPA	0.16	0.00261972
SCG2	0.16	0.35404
LINC00847	0.16	0.133437
ZNF470	0.16	0.307624
FAM46C	0.16	0.213837
SEPSECS	0.16	0.213825
LOC100129550	0.16	0.308482
UST	0.16	0.283676
SLC30A7	0.16	0.128111
PXDC1	0.16	0.235075
AKR1B10	0.16	6.825e-07
LOC730268	0.16	0.34718
GLCE	0.16	0.00559758
NHLRC3	0.16	0.143863
C1GALT1C1	0.16	0.0141384
ARL6IP1	0.16	3.17164e-05
LRRC49	0.16	0.119525
UBE2V1	0.16	0.352531
MARCKS	0.16	0.00280725
ZNF112	0.16	0.251624
CRYGS	0.16	0.29866
EPHA5	0.16	0.292356
ZNF254	0.16	0.184435
GDF9	0.16	0.253654
UBAP1	0.16	0.00204738
DCAF12	0.16	0.0019458
VAPA	0.16	0.00034364
TSPAN15	0.16	0.00109283
NCOA7	0.16	0.00148993
FRMD4B	0.16	0.313885
ARMCX4	0.16	0.366242
ZADH2	0.16	0.030234
SELENOW	0.16	0.00747082
NA	0.16	0.281176
EBLN2	0.16	0.366242
ZNF596	0.16	0.33863
LOC254896	0.16	0.333659
CNTNAP1	0.16	0.0978841
ZNF497	0.16	0.266406
DDX11L2	0.16	0.266491
COPZ2	0.16	0.353146
ZC3H6	0.16	0.309041
PROCA1	0.16	0.347249
PCOLCE	0.16	0.257235
KIAA0319L	0.16	0.00151293
ARIH2OS	0.16	0.176026
TUBGCP5	0.16	0.00129272
CEPT1	0.16	0.110758
NBPF20	0.16	0.252743
MLF1	0.16	0.2011
ZNF652	0.16	0.113196
VIPAS39	0.16	0.0283143
RGAG4	0.16	0.258288
CDADC1	0.16	0.322814
FKBP7	0.16	0.284366
NT5E	0.16	0.0352461
ARSK	0.16	0.188146
LOC374443	0.16	0.318233
FRAS1	0.16	0.0278238
RNASEL	0.16	0.184953
DCLK2	0.16	0.094629
ZNF248	0.16	0.0892472
FAM188A	0.16	0.0837041
TEF	0.16	0.272885
UGGT2	0.16	0.0106886
DUXAP8	0.16	0.209833
PDPR	0.16	0.000513438
LINC00482	0.16	0.336363
TUSC3	0.16	0.00110941
N4BP2L2-IT2	0.16	0.325653
MED29	0.16	0.000150732
STK19	0.16	0.272575
KDELC1	0.16	0.207634
MIR31HG	0.16	0.0857548
RRN3P1	0.16	0.280151
NA	0.16	0.306554
LINC00993	0.16	0.351448
ZNF705E	0.16	NA
CASC15	0.16	0.342189
NCMAP	0.16	0.35309
GOLT1A	0.16	0.342189
LOC93429	0.16	0.339038
RAB39B	0.16	0.347301
ANKRD30A	0.16	0.181788
NUDT11	0.16	0.302335
TMEM59L	0.16	0.348059
CFHR3	0.16	0.176435
MAP4K1	0.16	0.336069
PRG4	0.16	0.201131
ALX1	0.16	0.0394101
HRH2	0.16	0.281657
ESRRG	0.16	NA
PSMD2	0.15	3.39873e-05
TRIM16	0.15	0.000664518
SERINC1	0.15	0.00227667
NEU1	0.15	0.0974398
CPD	0.15	9.49575e-05
ICK	0.15	0.202929
HAUS5	0.15	0.0143552
SERINC3	0.15	0.00091527
ABHD18	0.15	0.261287
PIEZO2	0.15	0.280136
RNASEH2C	0.15	0.0262502
PMP22	0.15	0.0108854
BTN3A3	0.15	0.383728
CTSB	0.15	9.44974e-07
LOC100996724	0.15	0.375023
KIFAP3	0.15	0.107799
C2CD2	0.15	0.110127
NUCB1	0.15	0.000513888
CLCF1	0.15	0.00628972
CD63	0.15	3.0537e-05
BACE1	0.15	0.10497
MST1	0.15	0.40707
NMU	0.15	0.374908
DNAJC3	0.15	0.0119164
MR1	0.15	0.327957
NCEH1	0.15	0.00404424
PEX11B	0.15	0.0924188
C9orf116	0.15	0.405282
SDPR	0.15	0.0283143
WNT9A	0.15	0.219654
ZNF136	0.15	0.315322
PPFIBP2	0.15	0.0573573
WDR72	0.15	0.0199023
TXNDC15	0.15	0.00449571
SLC6A6	0.15	0.000423197
TTK	0.15	0.065978
GOLGA1	0.15	0.0203495
MROH8	0.15	0.371859
EFNB3	0.15	0.341092
TRIM66	0.15	0.0327265
KBTBD4	0.15	0.05012
RPA3	0.15	0.0506989
ITFG1	0.15	0.00515104
ZCCHC24	0.15	0.310052
SLC25A27	0.15	0.408565
APBB3	0.15	0.16323
ITGA10	0.15	0.394334
LINC01420	0.15	0.0801019
ZNF595	0.15	0.253893
ZNF32	0.15	0.145747
BCL2L2	0.15	0.0164718
ADGRV1	0.15	0.225944
ELAC1	0.15	0.354644
NINJ1	0.15	0.0751423
MYNN	0.15	0.0562336
HEXA	0.15	9.90562e-05
TM2D3	0.15	0.033554
GOLM1	0.15	0.000160523
SORL1	0.15	0.00612008
ZDHHC4	0.15	0.0308705
AMIGO1	0.15	0.392409
HLA-A	0.15	0.00641791
SAMHD1	0.15	0.122322
ZNF462	0.15	0.243545
B3GLCT	0.15	0.116063
PCDH9	0.15	0.00356542
HNRNPA1L2	0.15	0.261287
ZSWIM8-AS1	0.15	0.395198
HECW1	0.15	0.176444
FAM20B	0.15	0.000574132
BBX	0.15	0.0151197
MAP10	0.15	0.376483
EGF	0.15	0.299081
LEPR	0.15	0.261287
SIM2	0.15	0.12787
RHOBTB1	0.15	0.0550633
STK32A	0.15	NA
MPI	0.15	0.0503642
BAD	0.15	0.035062
ZNF614	0.15	0.318347
ZNF552	0.15	0.288648
EEA1	0.15	0.0854112
LOC100505715	0.15	0.310983
GAS6-AS1	0.15	0.379774
PDE1C	0.15	0.0815564
LCA5	0.15	0.375023
GOLIM4	0.15	0.0167942
ZNF460	0.15	0.383039
DHX40	0.15	0.00730644
TTC30B	0.15	0.323211
RUNDC3A-AS1	0.15	0.381778
ENTPD5	0.15	0.0365769
LINC01024	0.15	0.396651
MIR25	0.15	0.364905
USP4	0.15	0.0400708
GSPT2	0.15	0.128341
SQRDL	0.15	0.00378949
LSMEM1	0.15	0.376988
P3H1	0.15	0.0162372
F8	0.15	0.255283
SYTL4	0.15	0.264177
TBCEL	0.15	0.176687
KLHDC2	0.15	0.0616783
ZNF75D	0.15	0.119223
PHEX	0.15	0.349859
TVP23C	0.15	0.379632
FIBP	0.15	0.00537172
MAGI3	0.15	0.08224
NEO1	0.15	0.00195033
PXK	0.15	0.244126
SCAPER	0.15	0.207335
TOPORS-AS1	0.15	0.410006
TEX22	0.15	0.403222
EFHC1	0.15	0.0820945
NXPE3	0.15	0.0293424
CAT	0.15	0.0161
TEX9	0.15	0.360474
LRRC29	0.15	0.383996
RUSC1-AS1	0.15	0.380109
ZNF18	0.15	0.22437
TMEM231	0.15	0.172321
FAM86DP	0.15	0.0901813
NNT	0.15	0.0126476
CDKN2C	0.15	0.0585167
LINC00261	0.15	0.317591
ZNF551	0.15	0.194194
MAGED1	0.15	0.000581518
RASD2	0.15	0.375023
EFNA5	0.15	0.063482
HINT2	0.15	0.0773213
LOC100130238	0.15	0.379632
AIFM3	0.15	0.38788
SGSM1	0.15	0.369852
SLITRK6	0.15	0.387971
GRHL3	0.15	0.361572
CCDC87	0.15	0.379359
CACNG4	0.15	0.0587977
HOXA7	0.15	0.354382
IFIT2	0.14	0.446028
HSP90B1	0.14	1.43678e-05
EHF	0.14	0.194141
SARAF	0.14	0.00117681
CPT1A	0.14	0.00413729
TMEM50B	0.14	0.209381
MAP3K7CL	0.14	0.428161
DSCR3	0.14	0.0564488
UROD	0.14	0.0807065
PFKFB4	0.14	0.185626
DPYSL2	0.14	0.000575903
KIAA2022	0.14	0.206141
FNIP1	0.14	0.181289
IVNS1ABP	0.14	0.00409369
CD59	0.14	0.000310792
IRS1	0.14	0.00465014
PDE4DIP	0.14	0.185345
SNAPC1	0.14	0.079619
ENO3	0.14	0.0252161
ARFGAP3	0.14	0.0703921
BANK1	0.14	0.442012
SOCS6	0.14	0.00428948
KLRC2	0.14	0.426231
SLC47A1	0.14	0.0805997
MBTPS1	0.14	0.000866096
TMEM38B	0.14	0.176478
SERPINB9	0.14	0.0688965
ZDHHC2	0.14	0.0572678
ZMIZ1-AS1	0.14	0.232795
RCN2	0.14	0.00351511
ALG13	0.14	0.0715346
ZNF264	0.14	0.333717
CFH	0.14	0.0246005
METTL12	0.14	0.415549
ANXA2	0.14	4.73777e-06
FAM120B	0.14	0.071674
CUL4B	0.14	0.00429651
DOCK3	0.14	0.209468
SGSH	0.14	0.06681
ENPP1	0.14	0.281176
MOXD1	0.14	0.454015
ALDH2	0.14	0.0131243
DCBLD2	0.14	0.00353018
KAT7	0.14	0.0153828
GALNT13	0.14	0.101852
TFRC	0.14	0.000174187
SLC2A11	0.14	0.257228
PLXNA3	0.14	0.120067
TTC21A	0.14	0.417542
SAMD9L	0.14	0.433194
WDR54	0.14	0.0318649
SLC35E2B	0.14	0.0384278
PRKAR2A-AS1	0.14	0.404693
SDR42E1	0.14	0.423865
NBPF19	0.14	0.361722
VLDLR	0.14	0.0617248
RSRP1	0.14	0.0905457
KYAT3	0.14	0.198044
EXO5	0.14	0.399517
DNAJC16	0.14	0.12773
ZNF300	0.14	0.204635
MFSD2A	0.14	0.375023
PCDHB15	0.14	0.233556
MIS12	0.14	0.077622
FHDC1	0.14	0.406491
TMCO3	0.14	0.00701796
B3GALT4	0.14	0.406315
ALPK1	0.14	0.191704
TSPAN31	0.14	0.139053
BBS2	0.14	0.0327948
MSRB2	0.14	0.191704
SPSB1	0.14	0.108053
DNAL4	0.14	0.298913
BDH1	0.14	0.368034
FAM64A	0.14	0.0166521
LOC283140	0.14	0.442902
RAB36	0.14	0.248285
STAC3	0.14	0.440386
CISD3	0.14	0.0271065
TMBIM6	0.14	7.59425e-06
MYL5	0.14	0.376268
NPHP1	0.14	0.414197
LIPE	0.14	0.390016
HECA	0.14	0.431191
NPHP3	0.14	0.432603
LRP4	0.14	0.154287
AGTPBP1	0.14	0.107799
MAMSTR	0.14	0.406994
CEP126	0.14	0.235172
RNFT2	0.14	0.375509
IVD	0.14	0.0919519
MAP6	0.14	0.437249
MANSC1	0.14	0.117711
NAPA	0.14	0.00230152
GALNT16	0.14	0.432414
FRG1EP	0.14	0.443491
DPY19L2P2	0.14	0.344317
ASH2L	0.14	0.0262943
CFAP69	0.14	0.44563
SELENOF	0.14	0.00491881
BCKDHB	0.14	0.222846
ZNF572	0.14	0.399053
MAN1A2	0.14	0.033404
FAM13B	0.14	0.0530516
MIR24-1	0.14	0.325354
TRPS1	0.14	0.440404
RHBDD2	0.14	0.0109418
GBAP1	0.14	0.285664
BCL2L15	0.14	0.4146
FAM168A	0.14	0.00337034
SESN3	0.14	0.345856
LOC100287036	0.14	0.341728
LINC01348	0.14	0.27891
KAT6B	0.14	0.0556987
LOC105372483	0.14	0.428086
DTX3L	0.14	0.0575296
MAN2A1	0.14	0.01542
CFL2	0.14	0.0217244
ZNF284	0.14	0.440167
KIAA1683	0.14	0.407182
SYNGR1	0.14	0.227167
TXNDC16	0.14	0.399423
POFUT1	0.14	0.000465694
MTSS1L	0.14	0.0185712
LOC100128288	0.14	0.40212
OLFML3	0.14	0.331115
TAB3	0.14	0.0904617
C14orf37	0.14	0.284335
AXIN2	0.14	0.237908
PIGT	0.14	0.00242407
SHPRH	0.14	0.12191
PXYLP1	0.14	0.222521
PRKAA1	0.14	0.00637612
CLDN2	0.14	0.398861
TCTN1	0.14	0.115125
CTBP1-AS2	0.14	0.137366
SIRT1	0.14	0.112313
FRG1BP	0.14	0.223398
SLC39A9	0.14	0.00178508
ASB8	0.14	0.156576
C1QTNF3	0.14	0.247695
RCOR3	0.14	0.0822766
TTLL11	0.14	0.439417
KIF3A	0.14	0.08224
BLOC1S6	0.14	0.0688552
ZNF17	0.14	0.376826
GREB1	0.14	0.42805
ROM1	0.14	0.422801
UNC13D	0.14	0.0112713
TMEM43	0.14	0.00487601
PPIEL	0.14	0.226058
LINC01119	0.14	0.334982
CASC19	0.14	0.371383
SNORD116-4	0.14	0.456715
MROH2A	0.14	0.343988
CTTNBP2	0.14	0.461333
TESC	0.14	0.0236571
GALNT9	0.14	0.29051
CYP4F29P	0.14	0.426527
PCDHGB5	0.14	0.440072
PTENP1	0.14	0.413632
NR1H4	0.14	0.263427
GCNT3	0.14	0.00118214
RGS11	0.14	0.31537
DPP4	0.14	0.261075
CBS	0.14	0.445056
BDKRB1	0.14	0.446293
S100A4	0.13	0.000885911
DNAJB9	0.13	0.209592
COL6A1	0.13	0.347249
CPEB2	0.13	0.0584761
CRELD1	0.13	0.229505
FAT3	0.13	0.422389
LOC642852	0.13	0.103631
SRI	0.13	0.0189261
NR1H3	0.13	0.347371
PTPRM	0.13	0.00176874
CXXC5	0.13	0.20008
THAP12	0.13	0.0193318
CARD6	0.13	0.372952
ABCA1	0.13	0.424047
MYBL1	0.13	0.231575
KDM3A	0.13	0.0842661
ZG16B	0.13	0.435998
DGCR8	0.13	0.0229511
SERPINB1	0.13	0.0152852
AMMECR1	0.13	0.0795697
MT2A	0.13	0.139256
ZXDB	0.13	0.181591
NET1	0.13	0.00688212
ZSCAN18	0.13	0.338387
PLXNB3	0.13	0.466811
HAUS1	0.13	0.12461
GPR107	0.13	0.00190991
FAM111B	0.13	0.0398687
ARMCX5	0.13	0.214463
NBPF11	0.13	0.239669
SERINC5	0.13	0.135053
JAZF1	0.13	0.485497
RNF139	0.13	0.0652611
ZGRF1	0.13	0.298927
PSMD5-AS1	0.13	0.333397
SNORA73A	0.13	0.475499
STK17A	0.13	0.132321
BMS1P20	0.13	0.254572
APH1B	0.13	0.237165
TNFRSF1A	0.13	0.00230726
LOC100270804	0.13	0.432603
PRCP	0.13	0.0207774
UMAD1	0.13	0.250145
IGIP	0.13	0.484125
GTF2B	0.13	0.236742
ZNF608	0.13	0.445967
SLC44A1	0.13	0.0128553
IRF7	0.13	0.462357
BCAR3	0.13	0.0414758
SPPL2A	0.13	0.0120836
VOPP1	0.13	0.0164055
LIMCH1	0.13	0.00119732
SOAT1	0.13	0.023549
LAMA4	0.13	0.456715
P3H4	0.13	0.0462855
PAPSS1	0.13	0.0696507
DYNLL2	0.13	0.0324066
PGPEP1	0.13	0.26495
SMAD3	0.13	0.00119732
PRR3	0.13	0.178323
TRAFD1	0.13	0.0941017
SNX19	0.13	0.00938156
CLDND2	0.13	0.495475
ALOX12B	0.13	0.436244
GABARAP	0.13	0.00468157
MAP3K3	0.13	0.162675
ZNF583	0.13	0.489076
ATG2B	0.13	0.0528259
ADPRHL1	0.13	0.291608
SSR1	0.13	0.00719287
LRIG3	0.13	0.303953
VCPIP1	0.13	0.156075
PSME2	0.13	0.00744384
TMEM59	0.13	0.0305998
ANK1	0.13	0.223667
SLC10A7	0.13	0.487437
NMI	0.13	0.298615
LOC100128398	0.13	0.218345
NOMO2	0.13	0.0438893
TMEM179B	0.13	0.0460952
GPSM3	0.13	0.386681
SAMD5	0.13	0.43316
LOC101927045	0.13	0.475499
THRA	0.13	0.228066
GIN1	0.13	0.346558
RPS6KA3	0.13	0.00509651
TSPAN6	0.13	0.033395
REC8	0.13	0.461322
MINCR	0.13	0.418519
FUCA2	0.13	0.00491881
TASP1	0.13	0.303799
EPB41	0.13	0.109411
RPN2	0.13	0.000888512
SIRT2	0.13	0.0790904
SCAND2P	0.13	0.451229
FBXO25	0.13	0.288446
MIR4697HG	0.13	0.450821
ZNF674	0.13	0.47949
TPD52L1	0.13	0.0892472
LOC100130691	0.13	0.459407
MGC27345	0.13	0.257578
CPT2	0.13	0.138166
FAM95C	0.13	0.120067
ZNF569	0.13	0.440264
MMRN2	0.13	0.459407
ZNF223	0.13	0.472852
CASP1	0.13	NA
CORO2A	0.13	0.430997
SIK2	0.13	0.104203
WBP1L	0.13	0.0378522
SGCE	0.13	0.0678004
RASSF8-AS1	0.13	0.489702
SCOC-AS1	0.13	0.477747
SDR39U1	0.13	0.0790904
ZNF230	0.13	0.430943
SPTLC1	0.13	0.0235071
ZNF436-AS1	0.13	0.478526
TTC12	0.13	0.281176
TTC39C	0.13	0.290943
PSMA3-AS1	0.13	0.115247
C5orf63	0.13	0.405001
ARSG	0.13	0.445002
SNORA3B	0.13	0.464884
CCDC183-AS1	0.13	0.488174
IL15RA	0.13	0.470121
LOC105370941	0.13	0.442852
SURF1	0.13	0.163469
DBT	0.13	0.166657
DYNC2H1	0.13	0.195783
ZNF222	0.13	0.466611
STOX2	0.13	0.221146
TSNAXIP1	0.13	0.470433
ACVR1	0.13	0.155186
ZNF322	0.13	0.402079
ZNF43	0.13	0.445447
KIRREL3	0.13	0.465423
SDF2	0.13	0.0629256
PDZD8	0.13	0.00677701
ANKH	0.13	0.090642
LOC100287896	0.13	0.46337
IPO5P1	0.13	0.396948
DEDD2	0.13	0.0499691
MDH1B	0.13	0.442231
RANBP17	0.13	0.337313
PIGZ	0.13	0.473439
RPS6KA2	0.13	0.440404
KIAA0586	0.13	0.148961
KAT14	0.13	0.121419
ABHD14A	0.13	0.417508
GAMT	0.13	0.221146
SMKR1	0.13	0.418487
MGST2	0.13	0.143476
TUT1	0.13	0.110644
WDPCP	0.13	0.436377
PLBD1	0.13	0.453857
ERV3-1	0.13	0.467607
FAM66C	0.13	0.47179
EMP3	0.13	0.00198155
PARP11	0.13	0.48891
ZNF599	0.13	0.459407
MIR6840	0.13	0.46269
HAS2-AS1	0.13	0.46534
TSTD2	0.13	0.178073
HOXC6	0.13	0.454015
NT5M	0.13	0.399477
NA	0.13	0.282508
LOC101927934	0.13	0.457637
LINC01433	0.13	0.490835
CMPK2	0.13	0.376988
ABHD1	0.13	0.451672
TTTY15	0.13	0.383535
PCDHA4	0.13	0.456715
CACNA2D3	0.13	NA
MSC	0.13	0.436377
ZFY	0.13	0.413569
ITGAX	0.13	0.337271
KCNJ6	0.13	0.495357
CYP2B7P	0.13	NA
HSPA5	0.12	0.000730892
FKBP10	0.12	0.00710084
HERPUD1	0.12	0.0878774
DDX50	0.12	0.0759349
CELSR2	0.12	0.0401523
AARS	0.12	0.000886745
COL18A1	0.12	0.0217963
TAF15	0.12	0.00355885
SSBP1	0.12	0.0267837
CXorf56	0.12	0.187047
SERINC2	0.12	0.102244
EIF2AK3	0.12	0.181906
MED20	0.12	0.163384
GOLGB1	0.12	0.0282601
GPD2	0.12	0.0303765
FNDC3B	0.12	0.00963193
ZNF146	0.12	0.00335668
IDS	0.12	0.00500094
MEGF9	0.12	0.0452259
AKAP6	0.12	0.519662
ARL4C	0.12	0.0764125
ERO1B	0.12	0.432603
ACSF2	0.12	0.343577
TRANK1	0.12	0.431407
MCUB	0.12	0.245145
GAPDH	0.12	0.000336312
LARS	0.12	0.00227185
CC2D2A	0.12	0.200224
LPIN2	0.12	0.173602
KBTBD8	0.12	0.445266
WDR19	0.12	0.337184
STX5	0.12	0.160798
EBF4	0.12	0.544352
RAP1A	0.12	0.201785
OS9	0.12	0.00422819
SH3TC2	0.12	0.514064
CALB2	0.12	0.516173
SLC25A45	0.12	0.328976
H6PD	0.12	0.0611448
L3MBTL2	0.12	0.103638
WRB	0.12	0.187172
YIPF5	0.12	0.0536889
ZNF485	0.12	0.463585
DUSP1	0.12	0.0161001
OXNAD1	0.12	0.199244
NME7	0.12	0.318085
PIK3CD	0.12	0.354644
NBPF14	0.12	0.421298
POLR3C	0.12	0.0888467
CTSH	0.12	0.252636
RANBP6	0.12	0.106826
ERLEC1	0.12	0.0188254
LPP	0.12	0.060609
CYB5D2	0.12	0.213089
SDHD	0.12	0.0532857
HS3ST3B1	0.12	0.518982
YIPF3	0.12	0.0488624
ST6GAL1	0.12	0.431191
LRRCC1	0.12	0.31191
ELP2	0.12	0.120113
C3orf62	0.12	0.517057
GPI	0.12	0.000135945
ECD	0.12	0.0688106
TRDMT1	0.12	0.417508
MINOS1	0.12	0.174848
GSTM3	0.12	0.461324
CLK4	0.12	0.271363
EML4	0.12	0.0118222
LMLN	0.12	0.37353
THAP9	0.12	0.49595
MRC2	0.12	0.0703921
HNRNPA1P10	0.12	0.417508
GMEB1	0.12	0.389456
FKBP15	0.12	0.08224
ZNF550	0.12	0.380589
CLMN	0.12	0.027333
TRIM68	0.12	0.243557
MECR	0.12	0.246621
GSDMD	0.12	0.202183
ACP2	0.12	0.127764
ING4	0.12	0.390386
IGF2R	0.12	0.0138901
PPP1R3E	0.12	0.296294
ZNF268	0.12	0.300746
KBTBD6	0.12	0.254469
CCDC40	0.12	0.432603
GPATCH2	0.12	0.278905
ZNF542P	0.12	0.548638
TMX3	0.12	0.113142
ZEB2	0.12	0.321439
MRAS	0.12	0.292356
ATOX1	0.12	0.170483
MID2	0.12	0.339563
TBC1D15	0.12	0.140212
C1orf123	0.12	0.168277
NCK1	0.12	0.308866
GLT8D1	0.12	0.106885
C11orf49	0.12	0.12047
SAP25	0.12	0.516817
CBX7	0.12	0.464576
MICU1	0.12	0.0188467
IRF2BP2	0.12	0.0301572
SNX25	0.12	0.381477
PCCA	0.12	0.27891
ZNF654	0.12	0.488174
NDUFB5	0.12	0.11556
KCNC3	0.12	0.491527
GCAT	0.12	0.476532
BLZF1	0.12	0.233556
SLC9A7	0.12	0.115029
ERLIN2	0.12	0.0191018
CEP85L	0.12	0.507183
ZNF419	0.12	0.468746
RECK	0.12	0.392108
C2orf81	0.12	0.475499
MLEC	0.12	0.00244059
PRPF39	0.12	0.12993
ZNF33B	0.12	0.275773
TRMO	0.12	0.42576
PSG5	0.12	0.463585
TTC39A	0.12	0.518982
AGAP9	0.12	0.321341
CD164	0.12	0.0138901
ATXN3	0.12	0.309356
LOC100379224	0.12	0.362526
ADGRB2	0.12	0.138236
CLN8	0.12	0.125655
EGLN3	0.12	0.461379
SPIN3	0.12	0.22571
CYLD	0.12	0.23378
ZNF404	0.12	0.445967
LOC100129503	0.12	0.503253
PCBD2	0.12	0.335095
TBL1X	0.12	0.0261522
LOC100507131	0.12	0.506552
LOC100507577	0.12	0.54916
PKM	0.12	2.03205e-05
CLEC2B	0.12	0.529171
NCOA4	0.12	0.0162808
PRPF18	0.12	0.223398
ARSB	0.12	0.0902354
ANKFY1	0.12	0.00790112
MAGI2	0.12	0.551865
TCAF1	0.12	0.122151
KIAA1324L	0.12	0.522464
S100A2	0.12	0.528962
SCN1B	0.12	0.370223
SUOX	0.12	0.205702
CASK	0.12	0.0491366
ZNF815P	0.12	0.505118
C21orf91	0.12	0.501148
IFT74	0.12	0.21723
PNMAL1	0.12	0.219442
EPC1	0.12	0.151811
CFAP44	0.12	0.299927
RAB30	0.12	0.353146
PEX16	0.12	0.267502
PGAP1	0.12	0.301947
RSPH4A	0.12	0.506687
AQP1	0.12	0.522218
CRYBB2P1	0.12	0.449174
KIAA1324	0.12	0.519662
C9orf72	0.12	0.379632
TLR3	0.12	0.530854
SPCS2	0.12	0.0445874
DUBR	0.12	0.480493
LINC01011	0.12	0.529905
POLN	0.12	0.507731
ZNF416	0.12	0.497723
SMIM4	0.12	0.473695
SLC35B4	0.12	0.00396911
CHSY1	0.12	0.100956
C16orf52	0.12	0.329621
HDX	0.12	NA
RFXAP	0.12	0.548405
EID2B	0.12	0.449014
PCDHGA4	0.12	0.337699
BLOC1S1	0.12	0.374269
CCDC53	0.12	0.326707
LDB1	0.12	0.0337951
NOP14-AS1	0.12	0.470917
MYZAP	0.12	0.366242
DOPEY1	0.12	0.406652
ZNF212	0.12	0.348585
IFI6	0.12	0.539508
CRBN	0.12	0.222945
SPECC1	0.12	0.041396
ZNF519	0.12	0.515977
DNAL1	0.12	0.244214
SEMA4F	0.12	0.168338
HSPBAP1	0.12	0.442891
ZNF714	0.12	0.408841
CATSPER3	0.12	0.516209
MRPS31P5	0.12	0.517057
ACOX3	0.12	0.269469
ATP6AP1	0.12	0.0112489
TTC41P	0.12	0.513157
DZANK1	0.12	0.383728
FAF2	0.12	0.00491864
HIBADH	0.12	0.0324323
REEP5	0.12	0.00516657
TMEM87A	0.12	0.110202
EFL1	0.12	0.0478329
MSRA	0.12	0.274659
TMBIM4	0.12	0.145868
PEX11A	0.12	0.439784
ZNF547	0.12	0.37353
ULBP2	0.12	0.539837
NFYC-AS1	0.12	0.531372
LOC101927181	0.12	0.534694
TDRD7	0.12	0.247873
SH3YL1	0.12	0.361572
SLC35E1	0.12	0.0428139
MAMLD1	0.12	0.212884
GOLGA2P5	0.12	0.443491
MIAT	0.12	0.533313
ADAT1	0.12	0.150493
ZNF211	0.12	0.418487
2022-09-03	0.12	0.462851
LOC100506844	0.12	0.459407
SPRED1	0.12	0.140672
TMEM50A	0.12	0.0522522
MIR6775	0.12	0.299081
LOC105375205	0.12	0.514852
TRABD2B	0.12	0.486878
IFNE	0.12	0.501621
TPRG1	0.12	0.368894
KSR2	0.12	0.487251
LINC00858	0.12	0.504717
LINC00689	0.12	0.467309
MRAP2	0.12	0.546763
MYCBPAP	0.12	0.498991
NETO2	0.12	0.0137362
PPP1R14C	0.12	0.513926
SSPO	0.12	0.498084
KLHL3	0.12	0.534269
CHL1	0.12	0.310572
ADAMTS8	0.12	0.528548
IGSF1	0.12	0.489076
GRID1	0.12	0.517203
CD38	0.12	0.386993
CACNA1D	0.12	0.396032
SLC38A2	0.11	0.00498999
G6PD	0.11	0.00860678
GALC	0.11	0.118076
TCP11L2	0.11	0.597495
MBP	0.11	0.091955
PDIA4	0.11	0.00148993
SYVN1	0.11	0.0455849
MCM5	0.11	0.00377959
PDIA3	0.11	0.00277558
EED	0.11	0.190282
ATG13	0.11	0.0571779
ATXN1	0.11	0.364313
GRN	0.11	0.0226173
HJURP	0.11	0.0137558
RPL36A	0.11	0.406233
ALDH1L2	0.11	0.337184
CALR	0.11	0.00414863
CLIP4	0.11	0.102244
OTUD1	0.11	0.556609
ZZZ3	0.11	0.171749
SNX16	0.11	0.584997
CLEC2D	0.11	0.57861
FUCA1	0.11	0.341728
SLC26A11	0.11	0.373261
RPP40	0.11	0.427204
CANX	0.11	0.0029296
LFNG	0.11	0.472512
AGPAT4	0.11	0.490835
NAP1L3	0.11	0.308482
CUEDC1	0.11	0.0291908
PHF6	0.11	0.0939693
VIM	0.11	0.00371172
LINC00641	0.11	0.211139
NBR1	0.11	0.0278828
USP20	0.11	0.436913
H2AFV	0.11	0.00450758
GPCPD1	0.11	0.143863
CDC42	0.11	0.0135516
BRCA1	0.11	0.0396766
AADAC	0.11	0.257476
ENY2	0.11	0.087436
MED13L	0.11	0.0576734
ENOX2	0.11	0.296713
ACAT1	0.11	0.0923215
CHD6	0.11	0.102023
VASH1	0.11	0.207739
LRRC56	0.11	0.573458
P4HA1	0.11	0.121928
TMEM8B	0.11	0.501148
DLEU1	0.11	0.389077
CCDC68	0.11	0.362144
SNORA70	0.11	0.519255
RBPJ	0.11	0.159711
SKA2	0.11	0.085275
NAAA	0.11	0.225944
PAPD4	0.11	0.135053
S1PR1	0.11	NA
TM9SF2	0.11	0.018063
IDUA	0.11	0.387905
NUDT9	0.11	0.15402
THNSL1	0.11	0.301329
SUCO	0.11	0.185218
ADGRF1	0.11	NA
FUZ	0.11	0.420337
MFAP3	0.11	0.0952654
CNPY3	0.11	0.132403
RBFA	0.11	0.162151
POLR3GL	0.11	0.476532
LAMA2	0.11	0.488174
NDUFA5	0.11	0.172257
CCDC7	0.11	0.55957
TTC4	0.11	0.564499
LMBRD2	0.11	0.326749
LGR4	0.11	0.015997
BMPR1B	0.11	0.156625
ZNF417	0.11	0.462708
GALM	0.11	0.287563
GLCCI1	0.11	0.596801
LOC286437	0.11	0.589389
ME3	0.11	0.199701
SERTAD4	0.11	0.343584
ZFPM2-AS1	0.11	0.498595
SDHAP3	0.11	0.499267
FASTKD3	0.11	0.385681
FAM160B1	0.11	0.252051
ASTE1	0.11	0.521314
WNT7B	0.11	0.0345003
MYO9A	0.11	0.0569282
USP51	0.11	0.557939
C3orf80	0.11	0.584997
RHOBTB3	0.11	0.267038
PCDHB16	0.11	0.542397
BAMBI	0.11	0.270809
NUBPL	0.11	0.279899
WIPF1	0.11	0.251624
INPP5K	0.11	0.185218
OSER1	0.11	0.107549
TRIM23	0.11	0.362496
GS1-259H13.2	0.11	0.561477
ZNF700	0.11	NA
DLD	0.11	0.0162047
NOTCH1	0.11	0.190282
CXorf38	0.11	0.250612
SNORD14A	0.11	0.567451
EAPP	0.11	0.223398
PDGFA	0.11	0.283495
FAN1	0.11	0.0563819
TRAPPC9	0.11	0.0904343
HIST1H4H	0.11	0.536
ECE1	0.11	0.0113656
ZNF717	0.11	0.566549
MAPK15	0.11	0.530477
EDA	0.11	0.592164
ZNF273	0.11	0.557874
KIAA1109	0.11	0.207862
ARRDC1-AS1	0.11	0.431964
ZFP30	0.11	0.540904
EXOC1	0.11	0.21771
C12orf73	0.11	0.369791
UBE2J1	0.11	0.151481
YAF2	0.11	0.404498
LINC00926	0.11	0.583533
ZNF776	0.11	0.373036
CHMP2A	0.11	0.0339481
GANC	0.11	0.441543
INTS12	0.11	0.347909
DPM1	0.11	0.168929
VMP1	0.11	0.00984115
VAC14-AS1	0.11	NA
LOC105373071	0.11	NA
STXBP4	0.11	0.389456
ARFGEF1	0.11	0.09151
BAG1	0.11	0.0952654
DCTN3	0.11	0.246571
PDGFC	0.11	0.506452
RABL2A	0.11	0.519255
ZNF14	0.11	0.575211
AGA	0.11	0.247695
TMTC2	0.11	0.223081
CNTN1	0.11	0.0287556
LINS1	0.11	0.419821
PIGS	0.11	0.0623253
TTC37	0.11	0.0294624
SH2B3	0.11	0.542051
LINC01530	0.11	0.376736
PSENEN	0.11	0.0453653
EMC7	0.11	0.0170567
RMDN2	0.11	0.542051
TRIM62	0.11	0.557021
DDB2	0.11	0.0698055
UBE2Q2P2	0.11	0.59679
AGBL2	0.11	0.604385
ZEB1	0.11	0.260486
KLHDC8B	0.11	0.453857
ADAM32	0.11	0.581919
LDOC1L	0.11	0.0531675
PCDHGA5	0.11	0.413814
LINC01232	0.11	0.493303
LOC100505912	0.11	0.497493
ZBTB3	0.11	0.570315
COA5	0.11	0.389028
MDM4	0.11	0.284335
ACBD7	0.11	0.567262
BRD8	0.11	0.0410025
LOC102724474	0.11	NA
PLPP6	0.11	0.331295
AKIRIN2	0.11	0.319971
ACVR2A	0.11	0.553897
NNT-AS1	0.11	0.553154
SMAD2	0.11	0.0173681
TP53I11	0.11	0.081633
TMEM254	0.11	0.222945
SLC1A1	0.11	0.500376
IFT52	0.11	0.267293
CASP8	0.11	0.152494
TBCK	0.11	0.354748
ADAM22	0.11	0.411581
DISP1	0.11	0.466964
PLOD3	0.11	0.0282601
FAM172A	0.11	0.280418
PEX2	0.11	0.278905
LINC01094	0.11	0.422349
RCN1	0.11	0.00284417
TPST1	0.11	0.502189
SRGAP2B	0.11	0.528897
LINC01619	0.11	0.566899
USP33	0.11	0.138264
VPS13B	0.11	0.124279
ECHDC3	0.11	0.528962
LOC101928728	0.11	0.58366
NEK7	0.11	0.231713
CALML6	0.11	0.452799
NA	0.11	0.588909
MBNL1-AS1	0.11	0.547771
LINC01176	0.11	0.410424
CCDC171	0.11	0.584215
CIRBP	0.11	0.0587081
SUGCT	0.11	0.506552
GBA	0.11	0.0914053
ANKRD10	0.11	0.137231
TMEM167B	0.11	0.321682
MTCP1	0.11	0.523078
APPBP2	0.11	0.221379
MTMR4	0.11	0.125655
B3GALT5	0.11	0.551047
UNC119B	0.11	0.0878774
ZNF761	0.11	0.383078
ZNF586	0.11	0.536103
DPY19L2P1	0.11	0.515006
PARP6	0.11	0.0385756
SDHAF4	0.11	0.56889
MIA3	0.11	0.0905457
ZNF430	0.11	0.581919
RNF224	0.11	0.375063
LOC728024	0.11	0.417508
SNORD116-19	0.11	0.488344
LOC101928161	0.11	0.510483
LOC440173	0.11	0.522218
LOC102723828	0.11	0.530774
NA	0.11	NA
MIR21	0.11	NA
DPY19L2	0.11	0.563646
MESP2	0.11	NA
[truncated: 19,190 more rows]
